# Supplementary material for: AI-Driven De Novo Design and Development of Nontoxic DYRK1A Inhibitors
Source: J Med Chem. 2025 May 3;68(10):10346–64. doi: 10.1021/acs.jmedchem.5c00512 (PMC12105006; doi:10.1021/acs.jmedchem.5c00512)
Supplement: Supplementary file 1 [file jm5c00512_si_001.zip]

Archive with 6 entries (5 files):
- Supporting Information/
- __MACOSX/._Supporting Information
- Supporting Information/SI_all.pdf
- __MACOSX/Supporting Information/._SI_all.pdf
- Supporting Information/Molecular_Formula_Strings.csv
- __MACOSX/Supporting Information/._Molecular_Formula_Strings.csv
