# Supplementary material for: AI-Driven De Novo Design and Development of Nontoxic DYRK1A Inhibitors
Source: J Med Chem. 2025 May 3;68(10):10346–64. doi: 10.1021/acs.jmedchem.5c00512 (PMC12105006; doi:10.1021/acs.jmedchem.5c00512)
Supplement: Supplementary file 1 [file jm5c00512_si_001.zip › Supporting Information/Molecular_Formula_Strings.csv]

Compound	Smile	IC50 DYRK1-A (nM)	IC50 DYRK1-A (nM)	ORAC
1	Fc1cc(C2=CNc3c2cc(C4=CN(N=C4)C5CCN(C)CC5)cn3)ccc1	41 ± 3	78 ± 3	1.02 ± 0.03
5	CN(CC1)CCC1N2N=CC(c3cnc(NC=C4c5cccc(OC)c5)c4c3)=C2	79 ± 5	119 ± 11	1.25 ± 0.07
6	Clc1cc(Cl)cc(C2=CNc3ncc(C4=CN(C5CCN(C)CC5)N=C4)cc32)c1	459 ± 24	577 ± 49	0.44 ± 0.06
7	CN(CC1)CCC1N2N=CC(c3cnc(NC=C4c5cc(OC)c(C)cc5F)c4c3)=C2	231 ± 20	174 ± 31	1.3 ± 0.1
8	Fc1cccc(C2=CNc3ncc(C4=CN(C5CCNCC5)N=C4)cc32)c1	48 ± 3	70 ± 5	1.0 ± 0.1
9	COc1cc(C2=CNc3c2cc(C4=CN(N=C4)C5CCNCC5)cn3)ccc1	81 ± 4	109 ± 8	1.3 ± 0.1
10	Clc1cc(C2=CNc3c2cc(C4=CN(N=C4)C5CCNCC5)cn3)cc(Cl)c1	450 ± 18	566 ± 61	0.55 ± 0.07
11	COc1c(C)cc(F)c(C2=CNc3c2cc(C4=CN(N=C4)C5CCNCC5)cn3)c1	165 ± 17	165 ± 30	1.20 ± 0.1
